# Supplementary material for: Bridging the Gap: Two Decades of Childhood Vaccination Coverage and Equity in Cambodia and the Philippines (2000–2022)
Source: Vaccines (Basel). 2025 Aug 27;13(9):907. doi: 10.3390/vaccines13090907 (PMC12474049; doi:10.3390/vaccines13090907)
Supplement: Supplementary file 1 [file vaccines-13-00907-s001.zip]

Archive with 1 entries (1 files):
- vaccines-3828206-supplementary.pdf
